# Supplementary material for: Do women’s perspectives of quality of care during childbirth match with those of providers? A qualitative study in Uttar Pradesh, India
Source: Glob Health Action. 2018 Oct 8;11(1):1527971. doi: 10.1080/16549716.2018.1527971 (PMC6179056; doi:10.1080/16549716.2018.1527971)
Supplement: Supplemental Material [file ZGHA_A_1527971_SM6187.zip]

Archive with 2 entries (2 files):
- Appendix 1 .docx
- Appendix 2.docx
